# Supplementary material for: Diversity of the southern Africa Lacustricola Myers, 1924 and redescription of Lacustricola johnstoni (Günther, 1894) and Lacustricola myaposae (Boulenger, 1908) (Cyprinodontiformes, Procatopodidae)
Source: Zookeys. 2020 Apr 1;923:91–113. doi: 10.3897/zookeys.923.48420 (PMC7142171; doi:10.3897/zookeys.923.48420)
Supplement: XML Treatment for Lacustricola johnstoni [file zookeys.923.48420-treatment1.xml]

<!DOCTYPE tp:taxon-treatment
  PUBLIC "-//TaxonX//DTD Taxonomic Treatment Publishing DTD v0 20100105//EN" "tax-treatment-NSO.dtd">
<tp:taxon-treatment xmlns:tp="http://www.plazi.org/taxpub"><tp:treatment-meta><kwd-group><label>Taxon classification</label><kwd><named-content xmlns:xlink="http://www.w3.org/1999/xlink" content-type="kingdom">Animalia</named-content></kwd><kwd><named-content xmlns:xlink="http://www.w3.org/1999/xlink" content-type="order">Cyprinodontiformes</named-content></kwd><kwd><named-content xmlns:xlink="http://www.w3.org/1999/xlink" content-type="family">Poeciliidae</named-content></kwd></kwd-group><mixed-citation publication-type="journal"><person-group><name><surname>Bragança</surname><given-names>Pedro H.N.</given-names></name><name><surname>van Zeeventer</surname><given-names>Ryan M.</given-names></name><name><surname>Bills</surname><given-names>Roger</given-names></name><name><surname>Tweddle</surname><given-names>Denis</given-names></name><name><surname>Chakona</surname><given-names>Albert</given-names></name></person-group><article-title>Diversity of the southern Africa <italic><tp:taxon-name><tp:taxon-name-part taxon-name-part-type="genus" reg="Lacustricola">Lacustricola</tp:taxon-name-part></tp:taxon-name></italic> Myers, 1924 and redescription of <italic><tp:taxon-name><tp:taxon-name-part taxon-name-part-type="genus" reg="Lacustricola">Lacustricola</tp:taxon-name-part> <tp:taxon-name-part taxon-name-part-type="species" reg="johnstoni">johnstoni</tp:taxon-name-part></tp:taxon-name></italic> (Günther, 1894) and <italic><tp:taxon-name><tp:taxon-name-part taxon-name-part-type="genus" reg="Lacustricola">Lacustricola</tp:taxon-name-part> <tp:taxon-name-part taxon-name-part-type="species" reg="myaposae">myaposae</tp:taxon-name-part></tp:taxon-name></italic> (Boulenger, 1908) (<tp:taxon-name><tp:taxon-name-part taxon-name-part-type="order">Cyprinodontiformes</tp:taxon-name-part></tp:taxon-name>, <tp:taxon-name><tp:taxon-name-part taxon-name-part-type="family">Procatopodidae</tp:taxon-name-part></tp:taxon-name>)</article-title><source>Zookeys</source><day>01</day><month>4</month><year>2020</year><volume>923</volume><fpage>91</fpage><lpage>113</lpage><pub-id pub-id-type="doi">10.3897/zookeys.923.48420</pub-id></mixed-citation></tp:treatment-meta><tp:nomenclature><tp:taxon-name><object-id xmlns:xlink="http://www.w3.org/1999/xlink" content-type="arpha" xlink:type="simple">94E26DE3-0DE7-54CE-8A7B-CBBCE029BE57</object-id>
              <tp:taxon-name-part taxon-name-part-type="genus" reg="Lacustricola">Lacustricola</tp:taxon-name-part>
              <tp:taxon-name-part taxon-name-part-type="species" reg="johnstoni">johnstoni</tp:taxon-name-part>
            </tp:taxon-name><tp:taxon-authority>(Günther, 1894)</tp:taxon-authority><xref ref-type="fig" rid="F3">Figures 3</xref><xref ref-type="fig" rid="F4">, 4</xref><tp:nomenclature-citation-list><tp:nomenclature-citation><tp:taxon-name>
                  <tp:taxon-name-part taxon-name-part-type="genus" reg="Haplochilus">Haplochilus</tp:taxon-name-part> <tp:taxon-name-part taxon-name-part-type="species" reg="johnstoni">johnstoni</tp:taxon-name-part></tp:taxon-name><comment>Günther, 1894: 627 [original description: Mangochi (former Fort Johnston), Malawi].</comment></tp:nomenclature-citation></tp:nomenclature-citation-list></tp:nomenclature><tp:treatment-sec sec-type="material" id="SECID0EKGAG"><title>Material examined.</title><p><abbrev xmlns:xlink="http://www.w3.org/1999/xlink" content-type="institution" xlink:title="Natural History Museum, London, UK" id="ABBRID0EQGAG" xlink:type="simple">BMNH</abbrev> 1893.11.15.95, Lectotype; <abbrev xmlns:xlink="http://www.w3.org/1999/xlink" content-type="institution" xlink:title="Natural History Museum, London, UK" id="ABBRID0EVGAG" xlink:type="simple">BMNH</abbrev> 1893.11.15.92-94,96-99, 7 Paralectotypes; Mangochi (former Fort Johnston), Malawi. Examined by photographs and x-rays – SAIAB 35820, 18 (5 C&amp;S), 24.7–35.4 mm <abbrev xmlns:xlink="http://www.w3.org/1999/xlink" xlink:title="standard length" id="ABBRID0E1GAG" xlink:type="simple">SL</abbrev>; Upper Shire River, Mangochi, Malawi, <named-content xmlns:xlink="http://www.w3.org/1999/xlink" content-type="dwc:verbatimCoordinates" xlink:type="simple"><named-content content-type="geo-json" specific-use="{&#34;type&#34;:&#34;Point&#34;,&#34;coordinates&#34;:[35.266667,-14.450000]}" id="NCID0EBHAG" xlink:type="simple">14°26'60"S, 35°15'60"E</named-content></named-content>; col: D. Tweddle &amp; N. G. Willoughby; 19 Sep. 1971. – SAIAB 8311, 3, 31.3–32.5 mm <abbrev xmlns:xlink="http://www.w3.org/1999/xlink" xlink:title="standard length" id="ABBRID0EGHAG" xlink:type="simple">SL</abbrev>; Shire River, Liwonde, Malawi; col: D. Tweddle &amp; N. G. Willoughby; 20 Oct. 1975. – SAIAB 34384, 1, 29.1 mm <abbrev xmlns:xlink="http://www.w3.org/1999/xlink" xlink:title="standard length" id="ABBRID0EKHAG" xlink:type="simple">SL</abbrev>; Shire River, Liwonde Barrage, Malawi, <named-content xmlns:xlink="http://www.w3.org/1999/xlink" content-type="dwc:verbatimCoordinates" xlink:type="simple"><named-content content-type="geo-json" specific-use="{&#34;type&#34;:&#34;Point&#34;,&#34;coordinates&#34;:[35.216667,-15.066667]}" id="NCID0ERHAG" xlink:type="simple">15°04'S, 35°13'E</named-content></named-content>; col: D. Tweddle &amp; P. Skelton; 26 Oct. 1989. – SAIAB 34388, 1, 35.7 mm <abbrev xmlns:xlink="http://www.w3.org/1999/xlink" xlink:title="standard length" id="ABBRID0EWHAG" xlink:type="simple">SL</abbrev>; Monkey Bay, Lake Malawi, Malawi, <named-content xmlns:xlink="http://www.w3.org/1999/xlink" content-type="dwc:verbatimCoordinates" xlink:type="simple"><named-content content-type="geo-json" specific-use="{&#34;type&#34;:&#34;Point&#34;,&#34;coordinates&#34;:[34.916667,-14.066667]}" id="NCID0E4HAG" xlink:type="simple">14°04'S, 34°55'E</named-content></named-content>; 17 Oct. 1989. – SAIAB 40800, 15 (4 C&amp;S), 30.1–33.2 mm <abbrev xmlns:xlink="http://www.w3.org/1999/xlink" xlink:title="standard length" id="ABBRID0ECIAG" xlink:type="simple">SL</abbrev>; Bridge over Dwambadzi River, Malawi, <named-content xmlns:xlink="http://www.w3.org/1999/xlink" content-type="dwc:verbatimCoordinates" xlink:type="simple"><named-content content-type="geo-json" specific-use="{&#34;type&#34;:&#34;Point&#34;,&#34;coordinates&#34;:[33.983333,-12.233333]}" id="NCID0EJIAG" xlink:type="simple">12°14'S, 33°59'E</named-content></named-content>; col: D. Tweddle &amp; P. Skelton; 06 Sep. 1992. – SAIAB 11237, 7, 26.2–36.2 mm <abbrev xmlns:xlink="http://www.w3.org/1999/xlink" xlink:title="standard length" id="ABBRID0EOIAG" xlink:type="simple">SL</abbrev>; Monkey Bay, Lake Malawi, Malawi, <named-content xmlns:xlink="http://www.w3.org/1999/xlink" content-type="dwc:verbatimCoordinates" xlink:type="simple"><named-content content-type="geo-json" specific-use="{&#34;type&#34;:&#34;Point&#34;,&#34;coordinates&#34;:[34.916667,-14.050000]}" id="NCID0EVIAG" xlink:type="simple">14°3'00"S, 34°55'00"E</named-content></named-content>; col: D.H. Eccles; 31 Oct. 1974. – SAIAB 11876, 8, 27.2–34.7 mm <abbrev xmlns:xlink="http://www.w3.org/1999/xlink" xlink:title="standard length" id="ABBRID0E1IAG" xlink:type="simple">SL</abbrev>; Shire River, Liwonde Barrage, Malawi, <named-content xmlns:xlink="http://www.w3.org/1999/xlink" content-type="dwc:verbatimCoordinates" xlink:type="simple"><named-content content-type="geo-json" specific-use="{&#34;type&#34;:&#34;Point&#34;,&#34;coordinates&#34;:[35.218611,-15.060278]}" id="NCID0EBJAG" xlink:type="simple">15°3'37"S, 35°13'7"E</named-content></named-content>; col: D. Tweddle &amp; T. Makinen; 27 May. 2011.</p></tp:treatment-sec><tp:treatment-sec sec-type="diagnosis" id="SECID0EGJAG"><title>Diagnosis.</title><p>“<italic><tp:taxon-name><tp:taxon-name-part taxon-name-part-type="genus" reg="Lacustricola">Lacustricola</tp:taxon-name-part></tp:taxon-name></italic>” <italic><tp:taxon-name><tp:taxon-name-part taxon-name-part-type="genus" reg="Lacustricola"/><tp:taxon-name-part taxon-name-part-type="species" reg="johnstoni">johnstoni</tp:taxon-name-part></tp:taxon-name></italic> is distinguished from all congeners from the “<tp:taxon-name><tp:taxon-name-part taxon-name-part-type="genus" reg="Lacustricola">L.</tp:taxon-name-part></tp:taxon-name>” <tp:taxon-name><tp:taxon-name-part taxon-name-part-type="genus" reg="Lacustricola"/><tp:taxon-name-part taxon-name-part-type="species" reg="katangae">katangae</tp:taxon-name-part></tp:taxon-name> clade by the absence of a zigzag black mark along the flank (vs. presence); and from congeners belonging to the “<tp:taxon-name><tp:taxon-name-part taxon-name-part-type="genus" reg="Lacustricola">L.</tp:taxon-name-part></tp:taxon-name>” <tp:taxon-name><tp:taxon-name-part taxon-name-part-type="genus" reg="Lacustricola"/><tp:taxon-name-part taxon-name-part-type="species" reg="hutereaui">hutereaui</tp:taxon-name-part></tp:taxon-name> clade by the absence of a barred dorsal, anal and caudal-fins and also by the absence of a conspicuous reticulate pattern on scale margins. It is further distinguished from all congeners except “<tp:taxon-name><tp:taxon-name-part taxon-name-part-type="genus" reg="Lacustricola">L.</tp:taxon-name-part></tp:taxon-name>” <italic><tp:taxon-name><tp:taxon-name-part taxon-name-part-type="genus" reg="Lacustricola"/><tp:taxon-name-part taxon-name-part-type="species" reg="myaposae">myaposae</tp:taxon-name-part></tp:taxon-name></italic> and “<tp:taxon-name><tp:taxon-name-part taxon-name-part-type="genus" reg="Lacustricola">L.</tp:taxon-name-part></tp:taxon-name>” <italic>moeruensis</italic> by the presence of orange dorsal, anal and caudal-fins in females (vs. hyaline); it is distinguished from “<tp:taxon-name><tp:taxon-name-part taxon-name-part-type="genus" reg="Lacustricola">L.</tp:taxon-name-part></tp:taxon-name>” <italic><tp:taxon-name><tp:taxon-name-part taxon-name-part-type="genus" reg="Lacustricola"/><tp:taxon-name-part taxon-name-part-type="species" reg="myaposae">myaposae</tp:taxon-name-part></tp:taxon-name></italic> by the presence of a bluish colouration in the posterior region of flank (vs. light purple colouration); a slender body profile, male body depth 20.6–24.4% of <abbrev xmlns:xlink="http://www.w3.org/1999/xlink" xlink:title="standard length" id="ABBRID0EDMAG" xlink:type="simple">SL</abbrev> (vs. 26.0–30.9% of <abbrev xmlns:xlink="http://www.w3.org/1999/xlink" xlink:title="standard length" id="ABBRID0EHMAG" xlink:type="simple">SL</abbrev>), female body depth 19.7–22.5% of <abbrev xmlns:xlink="http://www.w3.org/1999/xlink" xlink:title="standard length" id="ABBRID0ELMAG" xlink:type="simple">SL</abbrev> (vs. 22.8–25.1% of <abbrev xmlns:xlink="http://www.w3.org/1999/xlink" xlink:title="standard length" id="ABBRID0EPMAG" xlink:type="simple">SL</abbrev>); a shorter dorsal-fin base length in males 8.7–11.6% of <abbrev xmlns:xlink="http://www.w3.org/1999/xlink" xlink:title="standard length" id="ABBRID0ETMAG" xlink:type="simple">SL</abbrev> (vs. 11.9–13.1% of <abbrev xmlns:xlink="http://www.w3.org/1999/xlink" xlink:title="standard length" id="ABBRID0EXMAG" xlink:type="simple">SL</abbrev>) and in females 7.3–10.1% of <abbrev xmlns:xlink="http://www.w3.org/1999/xlink" xlink:title="standard length" id="ABBRID0E2MAG" xlink:type="simple">SL</abbrev> (vs. 10.8–11.6% <abbrev xmlns:xlink="http://www.w3.org/1999/xlink" xlink:title="standard length" id="ABBRID0E6MAG" xlink:type="simple">SL</abbrev>); a less deep head in males 61.9–67.0% of <abbrev xmlns:xlink="http://www.w3.org/1999/xlink" xlink:title="head length" id="ABBRID0EDNAG" xlink:type="simple">HL</abbrev> (vs. 70.7–79.8% of <abbrev xmlns:xlink="http://www.w3.org/1999/xlink" xlink:title="head length" id="ABBRID0EHNAG" xlink:type="simple">HL</abbrev>) and in females 59.4–63.5% of <abbrev xmlns:xlink="http://www.w3.org/1999/xlink" xlink:title="head length" id="ABBRID0ELNAG" xlink:type="simple">HL</abbrev> (vs. 66.6–69.6% of <abbrev xmlns:xlink="http://www.w3.org/1999/xlink" xlink:title="head length" id="ABBRID0EPNAG" xlink:type="simple">HL</abbrev>); and a hyaline pectoral-fin in males (vs. orange). Other morphometric characters presenting a slight overlap but useful in distinguishing “<tp:taxon-name><tp:taxon-name-part taxon-name-part-type="genus" reg="Lacustricola">L.</tp:taxon-name-part></tp:taxon-name>” <italic><tp:taxon-name><tp:taxon-name-part taxon-name-part-type="genus" reg="Lacustricola"/><tp:taxon-name-part taxon-name-part-type="species" reg="johnstoni">johnstoni</tp:taxon-name-part></tp:taxon-name></italic> from “<tp:taxon-name><tp:taxon-name-part taxon-name-part-type="genus" reg="Lacustricola">L.</tp:taxon-name-part></tp:taxon-name>” <italic><tp:taxon-name><tp:taxon-name-part taxon-name-part-type="genus" reg="Lacustricola"/><tp:taxon-name-part taxon-name-part-type="species" reg="myaposae">myaposae</tp:taxon-name-part></tp:taxon-name></italic> are: a comparatively narrow caudal peduncle, depth of 12.6–14.5% of <abbrev xmlns:xlink="http://www.w3.org/1999/xlink" xlink:title="standard length" id="ABBRID0ETOAG" xlink:type="simple">SL</abbrev> in males and 11.2–12.7% of <abbrev xmlns:xlink="http://www.w3.org/1999/xlink" xlink:title="standard length" id="ABBRID0EXOAG" xlink:type="simple">SL</abbrev> in females (vs. 14.0–17.1% of <abbrev xmlns:xlink="http://www.w3.org/1999/xlink" xlink:title="standard length" id="ABBRID0E2OAG" xlink:type="simple">SL</abbrev> in males and 12.9–13.7% of <abbrev xmlns:xlink="http://www.w3.org/1999/xlink" xlink:title="standard length" id="ABBRID0E6OAG" xlink:type="simple">SL</abbrev> in females); a comparatively elongated caudal-fin, 30.1–33.8% of <abbrev xmlns:xlink="http://www.w3.org/1999/xlink" xlink:title="standard length" id="ABBRID0EDPAG" xlink:type="simple">SL</abbrev> in males and 28.9–31.2% of <abbrev xmlns:xlink="http://www.w3.org/1999/xlink" xlink:title="standard length" id="ABBRID0EHPAG" xlink:type="simple">SL</abbrev> in females (vs. 27.5–30.2% of <abbrev xmlns:xlink="http://www.w3.org/1999/xlink" xlink:title="standard length" id="ABBRID0ELPAG" xlink:type="simple">SL</abbrev> in males and 25.3–28.5% of <abbrev xmlns:xlink="http://www.w3.org/1999/xlink" xlink:title="standard length" id="ABBRID0EPPAG" xlink:type="simple">SL</abbrev> in females); and a comparatively deep, laterally compressed head, 57.1–63.2% of <abbrev xmlns:xlink="http://www.w3.org/1999/xlink" xlink:title="head length" id="ABBRID0ETPAG" xlink:type="simple">HL</abbrev> in males and 59.0–64.7% of <abbrev xmlns:xlink="http://www.w3.org/1999/xlink" xlink:title="head length" id="ABBRID0EXPAG" xlink:type="simple">HL</abbrev> in females (vs. 63.1–67.9% of <abbrev xmlns:xlink="http://www.w3.org/1999/xlink" xlink:title="head length" id="ABBRID0E2PAG" xlink:type="simple">HL</abbrev> in males and 65.3–68.1% of <abbrev xmlns:xlink="http://www.w3.org/1999/xlink" xlink:title="head length" id="ABBRID0E6PAG" xlink:type="simple">HL</abbrev> in females). “<italic><tp:taxon-name><tp:taxon-name-part taxon-name-part-type="genus" reg="Lacustricola">Lacustricola</tp:taxon-name-part></tp:taxon-name></italic>” <italic><tp:taxon-name><tp:taxon-name-part taxon-name-part-type="genus" reg="Lacustricola"/><tp:taxon-name-part taxon-name-part-type="species" reg="johnstoni">johnstoni</tp:taxon-name-part></tp:taxon-name></italic> is distinguished from “<tp:taxon-name><tp:taxon-name-part taxon-name-part-type="genus" reg="Lacustricola">L.</tp:taxon-name-part></tp:taxon-name>” <italic>moeruensis</italic> by a comparatively slender body and a more backward positioned dorsal-fin, first proximal radial of dorsal-fin between neural spine of vertebrae 16 and 17 (vs. 13 and 14).</p></tp:treatment-sec><tp:treatment-sec sec-type="description" id="SECID0E3QAG"><title>Description.</title><p>Morphometric data are presented in Table <xref ref-type="table" rid="T1">1</xref>. Maximum recorded adult size 35.6 mm <abbrev xmlns:xlink="http://www.w3.org/1999/xlink" xlink:title="standard length" id="ABBRID0EGRAG" xlink:type="simple">SL</abbrev>. Dorsal profile of body approximately straight to slightly convex from snout tip to dorsal-fin origin; convex along dorsal-fin base. Ventral profile convex from lower jaw to beginning of anal-fin base; slightly convex along the anal-fin base and nearly straight on caudal peduncle. Anterior portion of body laterally compressed, becoming more compressed behind anal-fin origin.</p><table-wrap id="T1" position="float" orientation="portrait"><label>Table 1.</label><caption><p>Morphometric data of “<italic><tp:taxon-name><tp:taxon-name-part taxon-name-part-type="genus" reg="Lacustricola">Lacustricola</tp:taxon-name-part></tp:taxon-name></italic>” <italic><tp:taxon-name><tp:taxon-name-part taxon-name-part-type="genus" reg="Lacustricola"/><tp:taxon-name-part taxon-name-part-type="species" reg="johnstoni">johnstoni</tp:taxon-name-part></tp:taxon-name></italic> and “<tp:taxon-name><tp:taxon-name-part taxon-name-part-type="genus" reg="Lacustricola">L.</tp:taxon-name-part></tp:taxon-name>” <italic><tp:taxon-name><tp:taxon-name-part taxon-name-part-type="genus" reg="Lacustricola"/><tp:taxon-name-part taxon-name-part-type="species" reg="myaposae">myaposae</tp:taxon-name-part></tp:taxon-name></italic>.</p></caption><table id="TID0EP2AG" rules="all"><tbody><tr><th rowspan="2" colspan="1"/><th rowspan="1" colspan="2">“<italic><tp:taxon-name><tp:taxon-name-part taxon-name-part-type="genus" reg="Lacustricola">Lacustricola</tp:taxon-name-part></tp:taxon-name></italic>” <italic><tp:taxon-name><tp:taxon-name-part taxon-name-part-type="genus" reg="Lacustricola"/><tp:taxon-name-part taxon-name-part-type="species" reg="johnstoni">johnstoni</tp:taxon-name-part></tp:taxon-name></italic></th><th rowspan="1" colspan="2">“<italic><tp:taxon-name><tp:taxon-name-part taxon-name-part-type="genus" reg="Lacustricola">Lacustricola</tp:taxon-name-part></tp:taxon-name></italic>” <italic><tp:taxon-name><tp:taxon-name-part taxon-name-part-type="genus" reg="Lacustricola"/><tp:taxon-name-part taxon-name-part-type="species" reg="myaposae">myaposae</tp:taxon-name-part></tp:taxon-name></italic></th></tr><tr><th rowspan="1" colspan="1">males (<italic>N</italic> = 12)</th><th rowspan="1" colspan="1">females (<italic>N</italic> = 10)</th><th rowspan="1" colspan="1">males (<italic>N</italic> = 7)</th><th rowspan="1" colspan="1">females (<italic>N</italic> = 4)</th></tr><tr><td rowspan="1" colspan="1">Standard length (mm)</td><td rowspan="1" colspan="1">29.0–34.6</td><td rowspan="1" colspan="1">27.7–35.6</td><td rowspan="1" colspan="1">31.3–38.1</td><td rowspan="1" colspan="1">30.2–39.0</td></tr><tr><td rowspan="1" colspan="5">
                      <bold>Percent of standard length</bold>
                    </td></tr><tr><td rowspan="1" colspan="1">Body depth</td><td rowspan="1" colspan="1">20.6–24.4</td><td rowspan="1" colspan="1">19.7–22.5</td><td rowspan="1" colspan="1">26.0–30.9</td><td rowspan="1" colspan="1">22.8–25.1</td></tr><tr><td rowspan="1" colspan="1">Caudal peduncle depth</td><td rowspan="1" colspan="1">12.6–14.5</td><td rowspan="1" colspan="1">11.2–12.7</td><td rowspan="1" colspan="1">14.0–17.1</td><td rowspan="1" colspan="1">12.9–13.7</td></tr><tr><td rowspan="1" colspan="1">Pre-dorsal length</td><td rowspan="1" colspan="1">67.6–73.9</td><td rowspan="1" colspan="1">71.6–73.9</td><td rowspan="1" colspan="1">67.5–72.3</td><td rowspan="1" colspan="1">68.5–70.7</td></tr><tr><td rowspan="1" colspan="1">Pre-pelvic length</td><td rowspan="1" colspan="1">43.0–48.6</td><td rowspan="1" colspan="1">44.9–49.7</td><td rowspan="1" colspan="1">45.1–49.5</td><td rowspan="1" colspan="1">46.4–47.8</td></tr><tr><td rowspan="1" colspan="1">Length of dorsal-fin base</td><td rowspan="1" colspan="1">8.7–11.6</td><td rowspan="1" colspan="1">7.3–10.1</td><td rowspan="1" colspan="1">11.9–13.1</td><td rowspan="1" colspan="1">10.8–11.6</td></tr><tr><td rowspan="1" colspan="1">Length of anal-fin base</td><td rowspan="1" colspan="1">16.8–21.1</td><td rowspan="1" colspan="1">13.2–16.6</td><td rowspan="1" colspan="1">16.0–20.0</td><td rowspan="1" colspan="1">15.0–16.2</td></tr><tr><td rowspan="1" colspan="1">Caudal-fin length</td><td rowspan="1" colspan="1">30.1–33.8</td><td rowspan="1" colspan="1">28.9–31.2</td><td rowspan="1" colspan="1">27.5–30.2</td><td rowspan="1" colspan="1">25.3–28.5</td></tr><tr><td rowspan="1" colspan="1">Pectoral-fin length</td><td rowspan="1" colspan="1">18.6–22.1</td><td rowspan="1" colspan="1">18.8–20.8</td><td rowspan="1" colspan="1">18.7–22.4</td><td rowspan="1" colspan="1">17.5–19.5</td></tr><tr><td rowspan="1" colspan="1">Pelvic-fin length</td><td rowspan="1" colspan="1">15.5–22.8</td><td rowspan="1" colspan="1">13.2–14.6</td><td rowspan="1" colspan="1">14.0–18.0</td><td rowspan="1" colspan="1">11.9–12.9</td></tr><tr><td rowspan="1" colspan="1">Head length (mm)</td><td rowspan="1" colspan="1">6.9–8.4</td><td rowspan="1" colspan="1">6.2–7.9</td><td rowspan="1" colspan="1">8.2–9.5</td><td rowspan="1" colspan="1">7.2–9.8</td></tr><tr><td rowspan="1" colspan="5">
                      <bold>Percent of head length</bold>
                    </td></tr><tr><td rowspan="1" colspan="1">Head depth</td><td rowspan="1" colspan="1">61.9–67.9</td><td rowspan="1" colspan="1">59.4–63.5</td><td rowspan="1" colspan="1">70.7–79.8</td><td rowspan="1" colspan="1">66.6–69.6</td></tr><tr><td rowspan="1" colspan="1">Head width</td><td rowspan="1" colspan="1">57.1–63.2</td><td rowspan="1" colspan="1">59.0–64.7</td><td rowspan="1" colspan="1">63.1–67.9</td><td rowspan="1" colspan="1">65.3–68.1</td></tr><tr><td rowspan="1" colspan="1">Snout length</td><td rowspan="1" colspan="1">21.0–23.9</td><td rowspan="1" colspan="1">19.2–23.4</td><td rowspan="1" colspan="1">20.7–22.8</td><td rowspan="1" colspan="1">22.2–24.4</td></tr><tr><td rowspan="1" colspan="1">Lower jaw length</td><td rowspan="1" colspan="1">9.5–12.3</td><td rowspan="1" colspan="1">8.7–11.0</td><td rowspan="1" colspan="1">9.8–14.3</td><td rowspan="1" colspan="1">8.9–11.2</td></tr><tr><td rowspan="1" colspan="1">Eye diameter</td><td rowspan="1" colspan="1">35.7–39.5</td><td rowspan="1" colspan="1">36.2–41.1</td><td rowspan="1" colspan="1">35.8–38.5</td><td rowspan="1" colspan="1">37.2–39.2</td></tr></tbody></table></table-wrap><p>There is clear sexual dimorphism in fin shape and size (Figs <xref ref-type="fig" rid="F3">3</xref>, <xref ref-type="fig" rid="F4">4</xref>). In males, dorsal-fin is rounded and elongated, almost reaching the caudal-fin base; its origin in vertical between 7<sup>th</sup> and 9<sup>th</sup> anal-fin rays; anal-fin rounded and elongated, reaching middle of the caudal peduncle. Pelvic-fin length variable, reaching between urogenital papillae aperture and the base of third anal-fin ray. In females, dorsal and anal-fins are not elongated and do not extend posteriorly to caudal-fin base. Caudal-fin slender in both sexes. Pectoral-fin elliptical, in both males and females, its posterior margin reaching vertical just behind pelvic-fin base. In females, pelvic-fin shorter than in males, tip reaching region just before urogenital opening. In both males and females, dorsal-fin rays 7(17), 8(13) and 9(2); anal-fin rays 12(4), 13(12), 14(14) and 15(2); caudal-fin rays 19(2), 20(10), 21(17), 22(2) and 23(1); pectoral-fin rays 12(13), 13(18) and 14(1); pelvic-fin rays 6.</p><fig id="F3" position="float" orientation="portrait"><object-id xmlns:xlink="http://www.w3.org/1999/xlink" content-type="doi" xlink:type="simple">10.3897/zookeys.923.48420.figure3</object-id><object-id xmlns:xlink="http://www.w3.org/1999/xlink" content-type="arpha" xlink:type="simple">F5AF138F-D018-52C1-B1EE-D81EE8BB55EE</object-id><label>Figure 3.</label><caption><p>“<italic><tp:taxon-name><tp:taxon-name-part taxon-name-part-type="genus" reg="Lacustricola">Lacustricola</tp:taxon-name-part></tp:taxon-name></italic>” <italic><tp:taxon-name><tp:taxon-name-part taxon-name-part-type="genus" reg="Lacustricola"/><tp:taxon-name-part taxon-name-part-type="species" reg="johnstoni">johnstoni</tp:taxon-name-part></tp:taxon-name></italic> preserved colouration: <bold>A</bold> male SAIAB 118776, 34.7 mm <abbrev xmlns:xlink="http://www.w3.org/1999/xlink" xlink:title="standard length" id="ABBRID0EU5AG" xlink:type="simple">SL</abbrev><bold>B</bold> female SAIAB 118776, 32.0 mm <abbrev xmlns:xlink="http://www.w3.org/1999/xlink" xlink:title="standard length" id="ABBRID0E15AG" xlink:type="simple">SL</abbrev>; from Shire River at Liwonde Barrage, Malawi.</p></caption><graphic xmlns:xlink="http://www.w3.org/1999/xlink" xlink:href="zookeys-923-091-g003.jpg" position="float" orientation="portrait" xlink:type="simple" id="oo_396600.jpg"><uri content-type="original_file" xlink:type="simple">https://binary.pensoft.net/fig/396600</uri></graphic></fig><fig id="F4" position="float" orientation="portrait"><object-id xmlns:xlink="http://www.w3.org/1999/xlink" content-type="doi" xlink:type="simple">10.3897/zookeys.923.48420.figure4</object-id><object-id xmlns:xlink="http://www.w3.org/1999/xlink" content-type="arpha" xlink:type="simple">59306913-DD64-5EAA-9FF2-F18C76B10FB6</object-id><label>Figure 4.</label><caption><p>“<italic><tp:taxon-name><tp:taxon-name-part taxon-name-part-type="genus" reg="Lacustricola">Lacustricola</tp:taxon-name-part></tp:taxon-name></italic>” <italic><tp:taxon-name><tp:taxon-name-part taxon-name-part-type="genus" reg="Lacustricola"/><tp:taxon-name-part taxon-name-part-type="species" reg="johnstoni">johnstoni</tp:taxon-name-part></tp:taxon-name></italic> colouration in life: <bold>A</bold> male SAIAB 118776, 31.0 mm <abbrev xmlns:xlink="http://www.w3.org/1999/xlink" xlink:title="standard length" id="ABBRID0E56AG" xlink:type="simple">SL</abbrev><bold>B</bold> female SAIAB 118776, 26 mm <abbrev xmlns:xlink="http://www.w3.org/1999/xlink" xlink:title="standard length" id="ABBRID0EEABG" xlink:type="simple">SL</abbrev>; from Shire River at Liwonde Barrage, Malawi.</p></caption><graphic xmlns:xlink="http://www.w3.org/1999/xlink" xlink:href="zookeys-923-091-g004.jpg" position="float" orientation="portrait" xlink:type="simple" id="oo_396601.jpg"><uri content-type="original_file" xlink:type="simple">https://binary.pensoft.net/fig/396601</uri></graphic></fig><p>Frontal squamation G-patterned (Fig. <xref ref-type="fig" rid="F5">5</xref>). Head neuromasts placed in shallow grooves. Cephalic lateral line system: anterior portion of supraorbital sensory canal open, with three neuromasts, anteriormost one anteriorly displaced from the other two; posterior portion open, with three exposed neuromasts; anterior infra-orbital canal partially closed, with two pores and one free neuromast, but in juveniles and subadults all anterior infraorbital canal can be open; median portion of infra-orbital region with series of nine to eleven minute neuromasts; posterior infra-orbital canal closed, with two pores; preopercular canal closed in both dorsal and ventral portions with seven or eight pores; mandibular canal represented by two neuromasts, one in vertical through corner of mouth and the other anteriorly positioned in the lower jaw ventral portion. Longitudinal series of scales 27(3), 28(18), 29(9); transverse series of scales 7; circumpeduncular scales 10; predorsal scales 17(1), 18(18), 19(11).</p><fig id="F5" position="float" orientation="portrait"><object-id xmlns:xlink="http://www.w3.org/1999/xlink" content-type="doi" xlink:type="simple">10.3897/zookeys.923.48420.figure5</object-id><object-id xmlns:xlink="http://www.w3.org/1999/xlink" content-type="arpha" xlink:type="simple">E9946929-4388-5A20-9984-F1DABEEF3F46</object-id><label>Figure 5.</label><caption><p>Cephalic pores and head squamation pattern: <bold>A, B</bold> head dorsal and lateral view of “<tp:taxon-name><tp:taxon-name-part taxon-name-part-type="genus" reg="Lacustricola">L.</tp:taxon-name-part></tp:taxon-name>” <italic><tp:taxon-name><tp:taxon-name-part taxon-name-part-type="genus" reg="Lacustricola"/><tp:taxon-name-part taxon-name-part-type="species" reg="johnstoni">johnstoni</tp:taxon-name-part></tp:taxon-name></italic><bold>C</bold> head lateral view of “<tp:taxon-name><tp:taxon-name-part taxon-name-part-type="genus" reg="Lacustricola">L.</tp:taxon-name-part></tp:taxon-name>” <italic><tp:taxon-name><tp:taxon-name-part taxon-name-part-type="genus" reg="Lacustricola"/><tp:taxon-name-part taxon-name-part-type="species" reg="myaposae">myaposae</tp:taxon-name-part></tp:taxon-name></italic>.</p></caption><graphic xmlns:xlink="http://www.w3.org/1999/xlink" xlink:href="zookeys-923-091-g005.jpg" position="float" orientation="portrait" xlink:type="simple" id="oo_396602.jpg"><uri content-type="original_file" xlink:type="simple">https://binary.pensoft.net/fig/396602</uri></graphic></fig></tp:treatment-sec><tp:treatment-sec sec-type="Osteology" id="SECID0EECBG"><title>Osteology.</title><p>Osteological structures are presented in Fig. <xref ref-type="fig" rid="F6">6</xref>. Mesethmoid and vomer absent. Frontals, anterior margin, extending anteriorly between nasals. Parasphenoid medial process short, not contacting pterophenoid; anterior margin rounded. Lateral ethmoid overlapping with anterior portion of parasphenoid. Posterior process of supraoccipital long, reaching first vertebra. Lachrymal rectangular. Premaxillary and dentary teeth well developed. Retroarticular triangular or subtriangular. Dentary deep. Dorsal process of maxilla broad overlapping the ascending process of premaxilla; ventral process greatly reduced, consisting of a rounded ventromedial bulge. Ventral arm of maxilla broad, laterally expanded. Medial surface of premaxilla ascending process with a straight or slightly concave profile. Entopterygoid posterior portion and sympletic bone keel deep. Opercle triangular, anterodorsal process present. Anterior process of anterior ceratohyal does not extend ventrally to ventral hypohyal. Urohyal ventral margin concave. First and second basibranchials with expanded lateral bone flanges. Cartilaginous portion of basihyal shorter than osseous portion. Fourth ceratobranchial anterior third with teeth. Second pharyngobranchial plate with teeth. First epibranchial base, broad, more than three times anterior portion width. Supracleithrum rounded. Posttemporal rod-like, ventral arm absent. Cleithrum bony flange not covering scapula foramen. Ventral postcleithrum, slender, similar in width to adjacent first pelural rib. Basipterygium, posterior process, shorter or about the same size of medial process. Anal-fin proximal radials about the same length and parallel to each other. Hypurals completely fused. Parahypural proximal end overlapping the preural centrum. Total vertebrae 30(4) and 31(5), precaudal 13(2) and 14(7) and caudal 16(1), 17(4) and 18(4). First proximal radial of dorsal-fin between neural spine of vertebrae 16 and 17. First proximal radial of anal-fin between pleural rib of vertebrae 11 and 13. Gill rakers on first branchial arch 10(1) and 11(3). Branchiostegal rays 5.</p><fig id="F6" position="float" orientation="portrait"><object-id xmlns:xlink="http://www.w3.org/1999/xlink" content-type="doi" xlink:type="simple">10.3897/zookeys.923.48420.figure6</object-id><object-id xmlns:xlink="http://www.w3.org/1999/xlink" content-type="arpha" xlink:type="simple">E5148785-E66D-59B4-88F5-53AA4691F10D</object-id><label>Figure 6.</label><caption><p>Osteological plate of “<tp:taxon-name><tp:taxon-name-part taxon-name-part-type="genus" reg="Lacustricola">L.</tp:taxon-name-part></tp:taxon-name>” <italic><tp:taxon-name><tp:taxon-name-part taxon-name-part-type="genus" reg="Lacustricola"/><tp:taxon-name-part taxon-name-part-type="species" reg="johnstoni">johnstoni</tp:taxon-name-part></tp:taxon-name></italic> (SAIAB 35820) from the Upper Shire River, Mangochi, Malawi. <bold>A</bold> Lachrymal <bold>B</bold> neurocranium, ventral view <bold>C</bold> neurocranium dorsal view <bold>D</bold> ventral post-cleithrum and first pleural rib, lateral view <bold>E</bold> anal-fin radials and proximal radials, left lateral view <bold>F</bold> caudal-fin skeleton, left lateral view <bold>G</bold> dorsal-fin radials and proximal radials, left lateral view <bold>H</bold> left branchial arches ventral portion, ventral view <bold>I</bold> right dorsal portion of branchial arches, ventral view <bold>J</bold> urohyal, left lateral view <bold>K</bold> left basipterygium, dorsal view <bold>L</bold> left shoulder girdle, lateral view <bold>M</bold> right hyoid bar, lateral view <bold>N</bold> left jaws, jaws suspensorium and opercular apparatus, lateral view. Scale bars: 1 mm.</p></caption><graphic xmlns:xlink="http://www.w3.org/1999/xlink" xlink:href="zookeys-923-091-g006.jpg" position="float" orientation="portrait" xlink:type="simple" id="oo_396603.jpg"><uri content-type="original_file" xlink:type="simple">https://binary.pensoft.net/fig/396603</uri></graphic></fig></tp:treatment-sec><tp:treatment-sec sec-type="Colouration in alcohol" id="SECID0EHEBG"><title>Colouration in alcohol.</title><p>Overall colouration of body pale brown yellow with minute chromatophores sparsely distributed, and some organised chromatophores forming an inconspicuous reticulate pattern along flank scales margin (Fig. <xref ref-type="fig" rid="F3">3</xref>). Ventral surface scarcely pigmented. Pale brown chromatophores along whole mid-body line of flank. Head overall colouration yellowish brown. Brown chromatophores on dorsum of head. Minute chromatophores concentrated in the lower jaw and pre-orbital region, forming a distinct darker region. Iris silver, darker close to pupil; dark pigment concentrated on dorsal margin of eye. All fins hyaline in females, with melanophores sparsely concentrated only on fins membranes and along fin rays; melanophores forming small inconspicuous spots on male dorsal-fins, rarely forming two distinct bands; melanophores forming two distinct parallel dark bands in the anal-fin medial portion; region close to anal-fin rays insertion hyaline; caudal-fin with conspicuous dark blotches in the middle rays that could be organised in distinct bands or not; pectoral and pelvic-fin with melanophores sparsely concentrated on fins membranes and along fin rays. Female urogenital opening pocket scales with dark brown chromatophores.</p></tp:treatment-sec><tp:treatment-sec sec-type="Colouration in life" id="SECID0EREBG"><title>Colouration in life.</title><p><bold>Males</bold> (Fig. <xref ref-type="fig" rid="F4">4A</xref>). Flanks bright blue, with small scattered bright green dots. Cupric iridescent blotch on region just posterior to pectoral-fin. Dorsum yellow-brown. Ventral surface white between head and region anterior to pelvic-fin origin; bright blue between pelvic-fin and the end of the anal-fin insertion; ventral region of caudal peduncle whitish yellow. Side of head predominantly bluish silver, dorsal portion yellow-brown, post-orbital region with a distinct green bright blotch. Iris dark grey, light yellow close to pupil. Eye bright silver on dorsal portion. Lower jaw and pre-orbital region dark brown-grey, forming a distinct horizontal band. Pectoral-fin hyaline; all other fins yellowish brown with brown dots on fins arranged in distinct rows. Dorsal-fin with two to four rows; anal-fin with two to three rows; and caudal-fin with four to five rows, but in some specimens the brown dots are scattered over the fin and not arranged in distinct rows. Some males may present a distinct black distal margin on anal, dorsal and caudal-fins.</p><p><bold>Females</bold> (Fig. <xref ref-type="fig" rid="F4">4B</xref>). Flanks bright blue. Cupric iridescent blotch on region just posterior to pectoral-fin. Dorsum yellow-brown. Venter white between head and region just anterior to urogenital opening; bright blue between region just anterior to urogenital opening and anal-fin insertion; whitish yellow along the anal-fin insertion to caudal peduncle. Scales around urogenital opening covered with dark chromatophores. Side of head predominantly bluish silver, ventral portion white, dorsal portion yellow-brown, post-orbital region with a distinct green bright blotch. Iris dark grey, light yellow close to pupil. Eye bright silver on dorsal portion. Lower jaw and pre-orbital region dark brown-grey, forming a distinct horizontal band. Pectoral and pelvic-fins hyaline; dorsal-fin orange, distal margin hyaline; anal-fin base hyaline, distal portion orange; caudal-fin orange, distal region hyaline.</p></tp:treatment-sec><tp:treatment-sec sec-type="distribution" id="SECID0EFFBG"><title>Distribution and habitat.</title><p>“<italic><tp:taxon-name><tp:taxon-name-part taxon-name-part-type="genus" reg="Lacustricola">Lacustricola</tp:taxon-name-part></tp:taxon-name></italic>” <italic><tp:taxon-name><tp:taxon-name-part taxon-name-part-type="genus" reg="Lacustricola"/><tp:taxon-name-part taxon-name-part-type="species" reg="johnstoni">johnstoni</tp:taxon-name-part></tp:taxon-name></italic> is a widespread species occurring in the Lower, Middle and Upper Zambezi River, including the Shire River and Lake Malawi, the Limpopo River, and is also present in the Okavango system (Fig. <xref ref-type="fig" rid="F2">2</xref>). The species is usually found associated with marginal vegetation along the banks of small and large rivers, or in swampy areas, as well as along the shores of Lake Malawi and Lake Kariba.</p></tp:treatment-sec><tp:treatment-sec><!--Section generated to contain objects referenced in tp:taxon-treatment.--><fig id="F2" position="float" orientation="portrait"><object-id xmlns:xlink="http://www.w3.org/1999/xlink" content-type="doi" xlink:type="simple">10.3897/zookeys.923.48420.figure2</object-id><object-id xmlns:xlink="http://www.w3.org/1999/xlink" content-type="arpha" xlink:type="simple">8FAA3894-E318-540A-B2D7-3176A1D5CDFF</object-id><label>Figure 2.</label><caption><p>Southern Africa “<italic><tp:taxon-name><tp:taxon-name-part taxon-name-part-type="genus" reg="Lacustricola">Lacustricola</tp:taxon-name-part></tp:taxon-name></italic>” distribution maps. Spots correspond to the exact localities for the haplotypes included in this study, and the shaded area refers to the inferred distribution for each species. Map <bold>A</bold> yellow – “<italic><tp:taxon-name><tp:taxon-name-part taxon-name-part-type="genus" reg="Lacustricola">Lacustricola</tp:taxon-name-part></tp:taxon-name></italic>” <tp:taxon-name><tp:taxon-name-part taxon-name-part-type="genus" reg="Lacustricola"/><tp:taxon-name-part taxon-name-part-type="species" reg="hutereaui">hutereaui</tp:taxon-name-part></tp:taxon-name>; grey – “<tp:taxon-name><tp:taxon-name-part taxon-name-part-type="genus" reg="Lacustricola">L.</tp:taxon-name-part></tp:taxon-name>” <italic><tp:taxon-name><tp:taxon-name-part taxon-name-part-type="genus" reg="Lacustricola"/><tp:taxon-name-part taxon-name-part-type="species" reg="johnstoni">johnstoni</tp:taxon-name-part></tp:taxon-name></italic>; brown – “<tp:taxon-name><tp:taxon-name-part taxon-name-part-type="genus" reg="Lacustricola">L.</tp:taxon-name-part></tp:taxon-name>” <italic><tp:taxon-name><tp:taxon-name-part taxon-name-part-type="genus" reg="Lacustricola"/><tp:taxon-name-part taxon-name-part-type="species" reg="myaposae">myaposae</tp:taxon-name-part></tp:taxon-name></italic>; and purple – “<tp:taxon-name><tp:taxon-name-part taxon-name-part-type="genus" reg="Lacustricola">L.</tp:taxon-name-part></tp:taxon-name>” <italic><tp:taxon-name><tp:taxon-name-part taxon-name-part-type="genus" reg="Lacustricola"/><tp:taxon-name-part taxon-name-part-type="species" reg="jubbi">jubbi</tp:taxon-name-part></tp:taxon-name>.</italic> Map <bold>B</bold> dark green – “<tp:taxon-name><tp:taxon-name-part taxon-name-part-type="genus" reg="Lacustricola">L.</tp:taxon-name-part></tp:taxon-name>” <tp:taxon-name><tp:taxon-name-part taxon-name-part-type="genus" reg="Lacustricola"/><tp:taxon-name-part taxon-name-part-type="species" reg="macrurus">macrurus</tp:taxon-name-part></tp:taxon-name>; orange – “<tp:taxon-name><tp:taxon-name-part taxon-name-part-type="genus" reg="Lacustricola">L.</tp:taxon-name-part></tp:taxon-name>” <tp:taxon-name><tp:taxon-name-part taxon-name-part-type="genus" reg="Lacustricola"/><tp:taxon-name-part taxon-name-part-type="species" reg="mediolateralis">mediolateralis</tp:taxon-name-part></tp:taxon-name>; red – “<tp:taxon-name><tp:taxon-name-part taxon-name-part-type="genus" reg="Lacustricola">L.</tp:taxon-name-part></tp:taxon-name>” <tp:taxon-name><tp:taxon-name-part taxon-name-part-type="genus" reg="Lacustricola"/><tp:taxon-name-part taxon-name-part-type="species" reg="katangae">katangae</tp:taxon-name-part></tp:taxon-name>; light blue – “<tp:taxon-name><tp:taxon-name-part taxon-name-part-type="genus" reg="Lacustricola">L.</tp:taxon-name-part></tp:taxon-name>” <tp:taxon-name><tp:taxon-name-part taxon-name-part-type="genus" reg="Lacustricola"/><tp:taxon-name-part taxon-name-part-type="species" reg="centralis">centralis</tp:taxon-name-part></tp:taxon-name>; blue – “<tp:taxon-name><tp:taxon-name-part taxon-name-part-type="genus" reg="Lacustricola">L.</tp:taxon-name-part> <tp:taxon-name-part taxon-name-part-type="authority">”</tp:taxon-name-part> <tp:taxon-name-part taxon-name-part-type="uncertainty-rank">aff.</tp:taxon-name-part> <tp:taxon-name-part taxon-name-part-type="species" reg="johnstoni">johnstoni</tp:taxon-name-part></tp:taxon-name> ‘Okavango’; light green – “<tp:taxon-name><tp:taxon-name-part taxon-name-part-type="genus" reg="Lacustricola">L.</tp:taxon-name-part> <tp:taxon-name-part taxon-name-part-type="authority">”</tp:taxon-name-part> <tp:taxon-name-part taxon-name-part-type="uncertainty-rank">aff.</tp:taxon-name-part> <tp:taxon-name-part taxon-name-part-type="species" reg="johnstoni">johnstoni</tp:taxon-name-part></tp:taxon-name> ‘Congo’.</p></caption><graphic xmlns:xlink="http://www.w3.org/1999/xlink" xlink:href="zookeys-923-091-g002.jpg" position="float" orientation="portrait" xlink:type="simple" id="oo_396599.jpg"><uri content-type="original_file" xlink:type="simple">https://binary.pensoft.net/fig/396599</uri></graphic></fig></tp:treatment-sec></tp:taxon-treatment>
