# Supplementary material for: Diversity of the southern Africa Lacustricola Myers, 1924 and redescription of Lacustricola johnstoni (Günther, 1894) and Lacustricola myaposae (Boulenger, 1908) (Cyprinodontiformes, Procatopodidae)
Source: Zookeys. 2020 Apr 1;923:91–113. doi: 10.3897/zookeys.923.48420 (PMC7142171; doi:10.3897/zookeys.923.48420)
Supplement: Supplementary material 1 — Species localities and Genbank Acession numbers: acession numbers in bold refers to sequences developed in the present study [file zookeys-923-091-s001.xlsx]

## Sheet: Sheet1
Supplementary file I. Species localities and Genbank Acession numbers: acession numbers in bold refers to sequences developed in the present study.
Species			Collection number	Locality	GenBank acession number
					COI
Procatopodidae
"Poropanchax" normani			UFRJ 10881	Aquarium strain	MG869972
"Lacustricola" hutereaui			MRAC H2	Bangweulu system, Kasanka, Congo system, Zambia	MG869977
"Lacustricola" hutereaui			UMMZ 241534	Shire River, Mangochi, Malawi	AY356594.1
"Lacustricola" hutereaui			SAIAB 200814.1	Swamp area on the road to Kalambesa, Zambezi River, Namibia	MT075878
"Lacustricola" hutereaui			SAIAB 205058.1	Road to Kalimbezo, 20km South of Katima Mulilo, Zambezi River, Namibia	MT050045
"Lacustricola" hutereaui			SAIAB 200803.1	Road to Kalimbezo, 20km South of Katima Mulilo, Zambezi River, Namibia	MT075879
"Lacustricola" hutereaui			SAIAB 200803.2	Road to Kalimbezo, 20km South of Katima Mulilo, Zambezi River, Namibia	MT075880
"Lacustricola" hutereaui			SAIAB 200765.1	Area adjacent to Bwabwata National Park, Okavango River, Namibia	MT075881
"Lacustricola" hutereaui			SAIAB 200765.2	Area adjacent to Bwabwata National Park, Okavango River, Namibia	MT075882
"Lacustricola" hutereaui			SAIAB 200774.1	Bwabwata National Park, Okavango River, Namibia	MT075883
"Lacustricola" katangae			UFRJ 10874	Rundu, Okavango River, Namibia	MG869979
"Lacustricola" katangae			MRAC C7	Lualaba, Congo system, Democratic Republic of Congo	MG869978
"Lacustricola" katangae			SAIAB 88640.1	Nkanini River, KwaZulu-Natal, South Africa	MT075884
"Lacustricola" katangae			SAIAB 200804.1	Road to Kalimbezo, 20km South of Katima Mulilo, Zambezi River, Namibia	MT075885
"Lacustricola" katangae			SAIAB 200804.2	Road to Kalimbezo, 20km South of Katima Mulilo, Zambezi River, Namibia	MT075886
"Lacustricola" katangae			SAIAB 200804.3	Road to Kalimbezo, 20km South of Katima Mulilo, Zambezi River, Namibia	MT075887
"Lacustricola" katangae			SAIAB 98252.1	Thamalakane River, Okavango Delta, Botswana	MT075888
"Lacustricola" katangae			SAIAB 200752.1	Kataba, Zambezi system, Zambia	MT075889
"Lacustricola" katangae			SAIAB 140103.1	Lwalaba River, Kabompo River, Zambezi system, Zambia	MT050042
"Lacustricola" katangae			SAIAB 97994.1	Mpulumba village near Kalumbila, Kabompo River, Zambezi system, Zambia	MT075890
"Lacustricola" katangae			SAIAB 101067.1	Boa Fé Lagoon, Okavango River, Angola	MT050043
"Lacustricola" mediolateralis			SAIAB 118846.1	Curumbo Lake at Cuílo River drainage, Kasai Basin, Congo system, Angola	MT075891
"Lacustricola" centralis			MRAC A1	Malagarasi River, Burundi	MG869982
"Lacustricola" aff. johnstoni 'Okavango'			UFRJ 10873	Okavango River, Rundu, Namibia	MG869980
"Lacustricola" aff. johnstoni 'Okavango'			SAIAB 200802.1	Road to Kalimbezo, 20km South of Katima Mulilo, Zambezi River, Namibia	MT075892
"Lacustricola" aff. johnstoni 'Okavango'			SAIAB 200802.2	Road to Kalimbezo, 20km South of Katima Mulilo, Zambezi River, Namibia	MT075893
"Lacustricola" aff. johnstoni 'Okavango'			SAIAB 97403.1	Thamalakane River, Okavango Delta, Botswana	MT075894
"Lacustricola" aff. johnstoni 'Okavango'			SAIAB200766.1	Road between Rundu and Divundu, Okavango River, Namibia	MT075895
"Lacustricola" aff. johnstoni 'Congo'			UFRJ 11474	Kilwa, Lake Mweru, Congo River, Democratic Republic of Congo	MG869981
"Lacustricola" macrurus			SAIAB 84614.1	Terra Nova Village at Cabambe, Kwanza River, Angola	MT050046
"Lacustricola" macrurus			SAIAB 85468.1	About 6km downstream Kapanda Dam wall, Kwanza River, Angola	MT050047
"Lacustricola" macrurus			SAIAB 85468.2	About 6km downstream Kapanda Dam wall, Kwanza River, Angola	MT050048
"Lacustricola" macrurus			SAIAB 85518.1	About 6km downstream Kapanda Dam wall, Kwanza River, Angola	MT050049
"Lacustricola" jubbi			MRAC C5	Kabundji, Congo system, Democratic Republic of Congo	MG869984
"Lacustricola" myaposae			SAIAB 190720.1	Hluhuwe River, KwaZulu-Natal, South Africa	MT075896
"Lacustricola" myaposae			SAIAB 190720.2	Hluhuwe River, KwaZulu-Natal, South Africa	MT075897
"Lacustricola" myaposae			SAIAB 88653.1	Mgobolozeni Lake, KwaZulu-Natal, South Africa	MT050044
"Lacustricola" myaposae			SAIAB 88658.1	Mseleni River, KwaZulu-Natal, South Africa	MT050050
"Lacustricola" myaposae			SAIAB 208915.1	Nseleni River, KwaZulu-Natal, South Africa	MT075898
"Lacustricola" johnstoni			UFRJ 10894	Bangweulu wetlands, Kasanka, Congo system, Zambia	MG869983
"Lacustricola" johnstoni			SAIAB 99047.1	Bangweulu wetlands, Lulimala River, Congo system, Zambia	MT075899
"Lacustricola" johnstoni			SAIAB 118776.1	Liwonde Barrage, Shire River, Mangochi, Malawi	MT075900
"Lacustricola" johnstoni			SAIAB 97183.1	Tete, Zambezi River, Mozambique	MT075901
"Lacustricola" johnstoni			SAIAB 97044.1	Tete, Zambezi River, Mozambique	MT075902
"Lacustricola" johnstoni			SAIAB 85360.1	Popa rapids, Okavango River, Namibia	MT075903
"Lacustricola" johnstoni			SAIAB 200808.1	Bwabwata National Park, Okavango River, Botswana	MT075904
"Lacustricola" johnstoni			SAIAB 200812.1	Kwando River, Okavango River, Namibia	MT075905
"Lacustricola" johnstoni			SAIAB 75438.1	Dungu Lagoon, Okavango Delta, Botswana	MT075906
"Lacustricola" johnstoni			SAIAB 98251.1	Thamalakane River, Okavango Delta, Botswana	MT075907
